# Supplementary material for: Effective Electro-Activation Process of Hydrogen Peroxide/Peroxydisulfate Induced by Atomic Hydrogen for Rapid Oxidation of Norfloxacin over the Carbon-Based Pd Nanocatalyst
Source: Int J Environ Res Public Health. 2022 Sep 28;19(19):12332. doi: 10.3390/ijerph191912332 (PMC9566315; doi:10.3390/ijerph191912332)
Supplement: Supplementary file 1 [file ijerph-19-12332-s001.zip]

Archive with 1 entries (1 files):
- ijerph-1932725-supplementary.pdf
